# Supplementary material for: Upstream open reading frames regulate translation of cancer-associated transcripts and encode HLA-presented immunogenic tumor antigens
Source: Cell Mol Life Sci. 2022 Mar 3;79(3):171. doi: 10.1007/s00018-022-04145-0 (PMC8894207; doi:10.1007/s00018-022-04145-0)
Supplement: Supplementary file 2 — Supplementary file2 (XLSX 29 KB) [file 18_2022_4145_MOESM2_ESM.xlsx]

## Sheet: Sheet 1
Identified uORF-derived HLA ligands
Peptide ID	Sequence	Peptide length	HLA restriction	Source uORF	Dataset	Frequency in immunopeptidome dataset (n = 90)	Frequency in malignant dataset (n = 45)	Frequency in benign dataset (n = 45)	Frequency in AML (n = 15)	Frequency in CLL (n = 15)	Frequency in Melanoma (n = 5)	Frequency in OvCa (n = 10)	Tumor entity specificity	Frequency in allotyp-matched malignant samples (n = 45)	Frequency in allotyp-matched immunopeptidome samples (n = 90)
Tumor-associated
uPTMEM203_B*07/C*16	RSAGPRPAL	9	B*07/C*16	TMEM203 NM_053045.2 CUG.1, CUG.2, UUG.2	McGillivray	0.0888889	0.177778	0	0.2	0.2	0.2	0.1	multiple entities	0.444444
uPATF5_A*02	SILQSLVPA	9	A*02	ATF5 NM_001193646 AUG.2, UUG.3	in-house database	0.0444444	0.0888889	0	0	0.266667	0	0	CLL	0.181818
uPRBM10_A*68	MVAAAGVAGK	10	A*68	RBM10 NM_001204468.1 AUG.3	McGillivray	0.0444444	0.0888889	0	0.0666667	0.0666667	0.2	0.1	multiple entities	0.8
uPSRF_A*68_1	AAAAAPIPR	9	A*68	SRF NM_003131.4 AUG.1	McGillivray	0.0444444	0.0888889	0	0.0666667	0.0666667	0.2	0.1	multiple entities	0.8
uPMAP3K11_B*07	RPRGPTPPA	9	B*07	MAP3K11 NM_002419 AUG.1	in-house database	0.0333333	0.0666667	0	0.2	0	0	0	AML	0.214286
uPRAB22A_A*66/A*68	AAAAPGRPR	9	A*66/A*68	RAB22A NM_020673.3 AUG.1	McGillivray	0.0333333	0.0666667	0	0.0666667	0	0.2	0.1	multiple entities	0.5
uPSPRED2_A*68	LPAAGQASR	9	A*68	SPRED2 NM_181784.3 CUG.14, AUG.4	McGillivray	0.0333333	0.0666667	0	0.0666667	0	0.2	0.1	multiple entities	0.6
uPZFYVE26_B*08	MAALRALL	8	B*08	ZFYVE26 NM_015346.4 AUG.1	McGillivray	0.0333333	0.0666667	0	0	0.0666667	0.2	0.1	multiple entities	0.214286
uPCHRFAM7A_A*02	ILLSPPLLTI	10	A*02	CHRFAM7A NM_139320.2 AUG.1, AUG.2, AUG.3, AUG.4	in-house database	0.0222222	0.0444444	0	0.133333	0	0	0	AML	0.0909091
uPHPCAL1_A*68_1	MSAGPAQQLR	10	A*68	HPCAL1 NM_002149.4 UUG.2, CUG.2	McGillivray	0.0222222	0.0444444	0	0.0666667	0	0.2	0	multiple entities	0.4
uPIRF7_B*07	RPHLQSHL	8	B*07	IRF7 NM_001572.5 AUG.1	in-house database	0.0222222	0.0444444	0	0.0666667	0	0.2	0	multiple entities	0.142857
uPKDM5C_C*16	AAALKAAAF	9	C*16	KDM5C NM_001146702 AUG.1	in-house database	0.0222222	0.0444444	0	0	0.0666667	0	0.1	multiple entities	0.4
uPKLF4_B*07	APRHGSQSHL	10	B*07	KLF4 NM_001314052 AUG.1	in-house database	0.0222222	0.0444444	0	0.133333	0	0	0	AML	0.142857
uPMAP2K3_A*03/A*11	SVLGPGGAR	9	A*03/A*11	MAP2K3 NM_001316332.2 AUG.1	in-house database	0.0222222	0.0444444	0	0.133333	0	0	0	AML	0.133333
uPMAPK1_A*03	ALHQPLVHR	9	A*03	MAPK1 NM_138957 CUG.5	in-house database	0.0222222	0.0444444	0	0	0	0.4	0	Melanoma	0.285714
uPRUNX1_A*03	QLLKLIFK	8	A*03	RUNX1 NM_001001890 AUG.6	in-house database	0.0222222	0.0444444	0	0	0	0.4	0	Melanoma	0.285714
Tumor-enriched
uPTMEM203_B*07	GPRPALNGRDAL	12	B*07	TMEM203 NM_053045.2 CUG.1, CUG.2, UUG.2	McGillivray	0.111111	0.2	0.0222222	0.266667	0.2	0.4	0		0.642857	0.416667
uPBTG1_B*40/B*44	AEAAGEVRAM	10	B*40/B*44	BTG1 NM_001731.2 CUG.2, CUG.4, TTG.2, ACG.1	McGillivray	0.0666667	0.111111	0.0222222	0	0.333333	0	0		0.294118	0.181818
uPSTAT6_B*07	APRKSAAAL	9	B*07	STAT6 NM_003153 AUG.2	in-house database	0.111111	0.177778	0.0444444	0.266667	0.2	0	0.1		0.571429	0.416667
uPKEAP1_C*03	SARGGGVAY	9	C*03	KEAP1 NM_012289.3 AUG.1, AUG.2, AUG.3, GUG.1	McGillivray	0.0555556	0.0888889	0.0222222	0.133333	0.133333	0	0		0.4	0.217391
uPBCL2_B*44	TEDHAVLKKY	10	B*44	BCL2 NM_000633 AUG.3	in-house database	0.0444444	0.0666667	0.0222222	0.0666667	0.133333	0	0		0.230769	0.166667
uPASNSD1_A*02	FLADRTEML	9	A*02	ASNSD1 NM_019048 AUG.3, UUG.2	in-house database	0.0777778	0.111111	0.0444444	0.2	0.133333	0	0		0.227273	0.243902
uPCORO1C_A*66/A*68	EAAAVGGFAR	10	A*66/A*68	CORO1C NM_014325.3 CUG.1, CUG.2	McGillivray	0.0777778	0.111111	0.0444444	0.133333	0.0666667	0.2	0.1		0.833333	0.875
uPSYK_A*03/A*11	SVSAVFLLR	9	A*03/A*11	SYK NM_001174167.3 AUG.1	in-house database	0.0777778	0.111111	0.0444444	0.0666667	0.266667	0	0		0.333333	0.194444
uPCEBPB_B*07	SPPAAAAACL	10	B*07	CEBPB NM_001285878 AUG.2, AUA.1	McGillivray, in-house database	0.0666667	0.0888889	0.0444444	0.266667	0	0	0		0.285714	0.25
uPHPCAL1_A*68_2	SAGPAQQLR	9	A*68	HPCAL1 NM_002149.4 UUG.2, CUG.2	McGillivray	0.0666667	0.0888889	0.0444444	0.0666667	0.0666667	0.2	0.1		0.8	0.857143
uPINSR_B*07	TPAGQRRAL	9	B*07	INSR NM_000208 AUG.1	in-house database	0.0666667	0.0888889	0.0444444	0.266667	0	0	0		0.285714	0.25
uPASNSD1_B*40_2	KEYQEIENL	9	B*40	ASNSD1 NM_019048 AUG.3, UUG.2, AUG.5	in-house database	0.0333333	0.0444444	0.0222222	0	0.133333	0	0		0.4	0.363636
uPCTNNB1_A*11	ATQGYLLLH	9	A*11	CTNNB1 NM_001330729 AUG.1	in-house database	0.0333333	0.0444444	0.0222222	0.0666667	0	0	0.1		0.25	0.266667
uPRUNX1_A*11_4	SSSALLQLLK	10	A*11	RUNX1 NM_001001890 AUG.6	in-house database	0.0333333	0.0444444	0.0222222	0.133333	0	0	0		0.25	0.266667
uPU2AF1_B*13	SQTILIQNI	9	B*13	U2AF1 NM_001025204.2 AUG.1	in-house database	0.0333333	0.0444444	0.0222222	0.0666667	0.0666667	0	0		0.5	0.8
High frequent
uPDAXX_A*03	ALFSRPTQPK	10	A*03	DAXX NM_001254717 AUG.1	in-house database	0.144444	0.133333	0.155556	0.2	0	0.4	0.1		0.857143	0.619048
uPBTG1_B*35	EAAGEVRAM	9	B*35	BTG1 NM_001731.2 CUG.2, CUG.4, TTG.2, ACG.1	McGillivray	0.111111	0.133333	0.0888889	0.0666667	0.266667	0.2	0		0.666667	0.588235
uPPTEN_A*24	RFSPPLRLF	9	A*24	PTEN NM_000314 AUG.3	in-house database	0.111111	0.111111	0.111111	0.0666667	0.2	0	0.1		0.454545	0.434783
uPCTNNB1_A*03/A*11_1	EVYHTTVLK	9	A*03/A*11	CTNNB1 NM_001904 UUG.1	in-house database	0.1	0.111111	0.0888889	0.0666667	0	0.4	0.2		0.333333	0.25
uPMAPK6_B*07	SPTLNVSAL	9	B*07	MAPK6 NM_002748.4 AUG.2, AUG.3	in-house database	0.0888889	0.111111	0.0666667	0.266667	0	0	0.1		0.357143	0.333333
uPHIATL1_B*07/B*55/B*56	APRAGAGMAAA	11	B*07/B*55/B*56	HIATL1 NM_032558.3 AUG.1, CUG.7	McGillivray	0.0555556	0.0666667	0.0444444	0.133333	0.0666667	0	0		0.176471	0.16129
uPRUNX1_A*03/A*11	SSALLQLLK	9	A*03/A*11	RUNX1 NM_001001890 AUG.6	in-house database	0.0555556	0.0666667	0.0444444	0.2	0	0	0		0.2	0.138889
uPCTNNB1_A*03/A*11_2	RVFEVYHTTVLK	12	A*03/A*11	CTNNB1 NM_001904 UUG.1	in-house database	0.0555556	0.0222222	0.0888889	0	0	0.2	0		0.0666667	0.138889
uPKDM5C_A*31	ALKAAAFGR	9	A*31	KDM5C NM_001146702 AUG.1	in-house database	0.0555556	0.0222222	0.0888889	0.0666667	0	0	0		1	0.833333
Others
uPABL1_C*04	IIDPFQHPL	9	C*04	ABL1 NM_007313.3 AUG.9	in-house database	0.0111111	0.0222222	0	0	0.0666667	0	0
uPAHSA1_A*68_1	AAPELVAPR	9	A*68	AHSA1 NM_012111.3 CUG.2	McGillivray	0.0111111	0.0222222	0	0	0	0.2	0
uPAHSA1_A*68_2	ATAAPELVAPR	11	A*68	AHSA1 NM_012111.3 CUG.2	McGillivray	0.0111111	0.0222222	0	0	0	0.2	0
uPAHSA1_A*68_3	TAAPELVAPR	10	A*68	AHSA1 NM_012111.3 CUG.2	McGillivray	0.0111111	0.0222222	0	0	0	0.2	0
uPARAF_B*56	APAQPHLSP	9	B*56	ARAF NM_001654.5 AUG.2	in-house database	0.0111111	0.0222222	0	0	0.0666667	0	0
uPASNSD1_A*68	ESKNILDELK	10	A*68	ASNSD1 NM_019048 AUG.3, UUG.2, AUG.5	in-house database	0.0111111	0.0222222	0	0	0	0.2	0
uPAURKA_A*03	SLQPLLPGFK	10	A*03	AURKA NM_001323305.2 AUG.1	in-house database	0.0111111	0.0222222	0	0	0	0.2	0
uPB4GALT5_B*55	HARPPGAAA	9	B*55	B4GALT5 NM_004776.4 CUG.1, CUG.2, CUG.5	McGillivray	0.0111111	0.0222222	0	0	0	0	0.1
uPBAP1_A*03	ALRGRPAGR	9	A*03	BAP1 NM_004656.3 AUG.1, AUG.2	in-house database	0.0111111	0.0222222	0	0	0	0.2	0
uPBLK_B*27/C*07	RRIHLGLAF	9	B*27/C*07	BLK NM_001330465.2 AUG.2	in-house database	0.0111111	0.0222222	0	0	0.0666667	0	0
uPBMPR2_B*27	RRNPPSREGEK	11	B*27	BMPR2 NM_001204.7 AUG.4	in-house database	0.0111111	0.0222222	0	0	0	0.2	0
uPBTG1_A*68	EAEAAGEVR	9	A*68	BTG1 NM_001731.2 CUG.2, CUG.4, TTG.2, ACG.1	McGillivray	0.0111111	0.0222222	0	0	0	0.2	0
uPCAPN2_B*07	RPHPAGRAA	9	B*07	CAPN2 NM_001146068 CUG.3, AUG.2	McGillivray	0.0111111	0.0222222	0	0	0	0.2	0
uPCDK4_B*14	VRVGVRGPL	9	B*14	CDK4 NM_000075.3 AUG.2, GUG.3, UUG.1	in-house database	0.0111111	0.0222222	0	0.0666667	0	0	0
uPCDKN2B_A*03	KLSPGLLGR	9	A*03	CDKN2B NM_004936.4 AUG.1	in-house database	0.0111111	0.0222222	0	0.0666667	0	0	0
uPCORO1C_A*68	AAAVGGFAR	9	A*68	CORO1C NM_014325.3 CUG.1, CUG.2	McGillivray	0.0111111	0.0222222	0	0.0666667	0	0	0
uPDAXX_A*68	STSMSSALFSR	11	A*68	DAXX NM_001254717 AUG.1	in-house database	0.0111111	0.0222222	0	0	0	0.2	0
uPDNAJC13_B*08	MAASRVKL	8	B*08	DNAJC13 NM_015268.4 AUG.1	McGillivray	0.0111111	0.0222222	0	0.0666667	0	0	0
uPEVC_B*27	RRHSKSAQEF	10	B*27	EVC NM_153717.3 AUG.1, CUG.5	McGillivray	0.0111111	0.0222222	0	0	0	0.2	0
uPEVI5L_B*07/C*03	AARSAQTEL	9	B*07/C*03	EVI5L NM_145245.5 AUG.2, ACG.2	McGillivray	0.0111111	0.0222222	0	0	0.0666667	0	0
uPFGFR2_B*07	MPALLRSL	8	B*07	FGFR2 NM_000141.5 AUG.2	in-house database	0.0111111	0.0222222	0	0	0	0	0.1
uPGNB1_C*14	YWRPDQKPF	9	C*14	GNB1 NM_001282538.1 CUG.2, GTG.2	McGillivray	0.0111111	0.0222222	0	0.0666667	0	0	0
uPHYAL2_A*03	RTWGSSSPK	9	A*03	HYAL2 NM_033158.5 AUG.1	in-house database	0.0111111	0.0222222	0	0	0	0.2	0
uPHYAL2_A*03/A*68	ALAPVPVAPR	10	A*03/A*68	HYAL2 NM_033158.5 AUG.1, AUG.2	in-house database	0.0111111	0.0222222	0	0	0	0.2	0
uPIL4I1_C*05	SPDKWPFLKF	10	C*05	IL4I1 NM_001258017.2 AUG.2	in-house database	0.0111111	0.0222222	0	0.0666667	0	0	0
uPKDM5C_A*68	AALKAAAFGR	10	A*68	KDM5C NM_001146702 AUG.1	in-house database	0.0111111	0.0222222	0	0	0	0.2	0
uPKLF4_A*68	QSHLAAPPAHR	11	A*68	KLF4 NM_001314052 AUG.1	in-house database	0.0111111	0.0222222	0	0	0	0.2	0
uPMAP3K8_A*02/B*38	YHAPDTALSTL	11	A*02/B*38	MAP3K8 NM_005204.4 AUG.2, AUG.3	in-house database	0.0111111	0.0222222	0	0	0.0666667	0	0
uPMBD6_A*68	MAHAREAAR	9	A*68	MBD6 NM_052897.4 AUG.1, CUG.1	McGillivray	0.0111111	0.0222222	0	0	0	0.2	0
uPMDM2_B*35	EPEGRPRPL	9	B*35	MDM2 NM_001145339 AUG.1	in-house database	0.0111111	0.0222222	0	0	0	0.2	0
uPMYC_A*11	ISAPPGFPK	9	A*11	MYC NM_001354870 AUG.3	in-house database	0.0111111	0.0222222	0	0.0666667	0	0	0
uPNCOR1_A*03	KVAKQQPRR	9	A*03	NCOR1 NM_006311.4 AUG.1	in-house database	0.0111111	0.0222222	0	0	0	0.2	0
uPNF1_A*31	ASRTVMAVGR	10	A*31	NF1 NM_000267.3 AUG.1	in-house database	0.0111111	0.0222222	0	0.0666667	0	0	0
uPNF1_A*68	TVMAVGRRR	9	A*68	NF1 NM_000267.3 AUG.1	in-house database	0.0111111	0.0222222	0	0	0	0.2	0
uPNF2_A*31	MQRGPVTLVGR	11	A*31	NF2 NM_016418.5 AUG.1	in-house database	0.0111111	0.0222222	0	0.0666667	0	0	0
uPNRAS_C*14	FFPAVVLNL	9	C*14	NRAS NM_002524.3 AUG.1, AUG.2	in-house database	0.0111111	0.0222222	0	0.0666667	0	0	0
uPNRDC_B*57	MSIAPAWW	8	B*57	NRDC NM_002525.2 AUG.3	McGillivray	0.0111111	0.0222222	0	0.0666667	0	0	0
uPPIP4K2A_B*27	MRLPPRAGV	9	B*27	PIP4K2A NM_005028.5 ACG.1	McGillivray	0.0111111	0.0222222	0	0	0	0.2	0
uPPLK4_A*68	EIWRPASGR	9	A*68	PLK4 NM_014264.5 AUG.2	in-house database	0.0111111	0.0222222	0	0	0	0.2	0
uPPRELID1_A*68_1	AAAAAAAAWAR	11	A*68	PRELID1 NM_001271828 AUG.1	McGillivray	0.0111111	0.0222222	0	0	0	0.2	0
uPPRELID1_A*68_2	AAAAAAAWAR	10	A*68	PRELID1 NM_001271828 AUG.1	McGillivray	0.0111111	0.0222222	0	0	0	0.2	0
uPPRELID1_A*68_3	AAAAAAWAR	9	A*68	PRELID1 NM_001271828 AUG.1	McGillivray	0.0111111	0.0222222	0	0	0	0.2	0
uPPTEN_B*27_1	RRFSPPLR	8	B*27	PTEN NM_000314 AUG.3	in-house database	0.0111111	0.0222222	0	0	0	0.2	0
uPPTEN_B*27_2	RRFSPPLRL	9	B*27	PTEN NM_000314 AUG.3	in-house database	0.0111111	0.0222222	0	0	0	0.2	0
uPRUNX1_A*11_1	IVFLLQQGEK	10	A*11	RUNX1 NM_001001890 AUG.1	in-house database	0.0111111	0.0222222	0	0.0666667	0	0	0
uPRUNX1_A*11_2	STSSSALLQLLK	12	A*11	RUNX1 NM_001001890 AUG.6	in-house database	0.0111111	0.0222222	0	0.0666667	0	0	0
uPRUNX1_A*11_3	TSSSALLQLLK	11	A*11	RUNX1 NM_001001890 AUG.6	in-house database	0.0111111	0.0222222	0	0.0666667	0	0	0
uPRUNX1_A*66	EIIESPAFR	9	A*66	RUNX1 NM_001754.5 AUG.1	in-house database	0.0111111	0.0222222	0	0.0666667	0	0	0
uPRUNX1T1_C*14	GFSPLPPAL	9	C*14	RUNX1T1 NM_001198625 AUG.1	in-house database	0.0111111	0.0222222	0	0.0666667	0	0	0
uPSLU7_A*68	AAAGLEEAR	9	A*68	SLU7 NM_006425.5 AUG.1	McGillivray	0.0111111	0.0222222	0	0	0	0.2	0
uPSOCS1_B*27_1	GRYGPPLRL	9	B*27	SOCS1 NM_003745.2 AUG.1	in-house database	0.0111111	0.0222222	0	0	0	0.2	0
uPSOCS1_B*27_2	GRYGPPLRLAP	11	B*27	SOCS1 NM_003745.2 AUG.1	in-house database	0.0111111	0.0222222	0	0	0	0.2	0
uPSOCS1_B*58	RLAPSVGW	8	B*58	SOCS1 NM_003745.2 AUG.1	in-house database	0.0111111	0.0222222	0	0.0666667	0	0	0
uPSPEN_A*68	AAAPAPASRR	10	A*68	SPEN NM_015001.3 AUG.2, CUG.6	McGillivray, in-house database	0.0111111	0.0222222	0	0	0	0.2	0
uPSRF_A*68_2	AAAAAAPIPR	10	A*68	SRF NM_003131.4 AUG.1	McGillivray	0.0111111	0.0222222	0	0	0	0.2	0
uPSRF_A*68_3	MAAAAAAPIPR	11	A*68	SRF NM_003131.4 AUG.1	McGillivray	0.0111111	0.0222222	0	0	0	0.2	0
uPSTAT6_A*31	SYRPMGPGSAR	11	A*31	STAT6 NM_001178078.2 AUG.1	in-house database	0.0111111	0.0222222	0	0.0666667	0	0	0
uPSTAT6_B*38	DHVSVGSGL	9	B*38	STAT6 NM_003153 AUG.2	in-house database	0.0111111	0.0222222	0	0	0.0666667	0	0
uPTMED7-TICAM2_C*03	DAAAGVRAAL	10	C*03	TMED7-TICAM2 NM_001164468.4 CUG.10	McGillivray	0.0111111	0.0222222	0	0	0.0666667	0	0
uPTMED7-TICAM2_A*68_1	TAATGAWTR	9	A*68	TMED7-TICAM2 NM_001164468.4 CUG.10	McGillivray	0.0111111	0.0222222	0	0	0	0.2	0
uPTMED7-TICAM2_A*68_2	TAATGAWTRR	10	A*68	TMED7-TICAM2 NM_001164468.4 CUG.10	McGillivray	0.0111111	0.0222222	0	0	0	0.2	0
uPTMEM203_B*35	WPGPGPLL	8	B*35	TMEM203 NM_053045.2 CUG.1, CUG.2, UUG.2	McGillivray	0.0111111	0.0222222	0	0	0	0.2	0
uPUBE2J1_B*44	AETRAAAAW	9	B*44	UBE2J1 NM_016021.3 CUG.1	McGillivray	0.0111111	0.0222222	0	0	0.0666667	0	0
uPUHRF1BP1_A*68	AVSGAHAAAR	10	A*68	UHRF1BP1 NM_017754.4 AUG.1	McGillivray	0.0111111	0.0222222	0	0	0	0.2	0
uPUSP25_B*27	ARAAADERR	9	B*27	USP25 NM_001283041.2 CUG.1	McGillivray	0.0111111	0.0222222	0	0	0	0.2	0
uPUSP25_A*68	MARAAADERR	10	A*68	USP25 NM_001283041.2 CUG.1	McGillivray	0.0111111	0.0222222	0	0	0	0.2	0
uPPTEN_B*27_3	RRFSPPLRLF	10	B*27	PTEN NM_000314 AUG.3	in-house database	0.0444444	0.0444444	0.0444444	0	0.0666667	0.2	0
uPSRC_B*40	REVKQLAQL	9	B*40	SRC NM_005417 AUG.1	in-house database	0.0444444	0.0222222	0.0666667	0	0	0	0.1
uPWASF2_B*27	GRASAAGGVAR	11	B*27	WASF2 NM_006990.5 AUG.1	McGillivray	0.0444444	0.0222222	0.0666667	0	0	0.2	0
uPSRC_B*55	RPREGKPLA	9	B*55	SRC NM_005417 AUG.3	in-house database	0.0333333	0.0222222	0.0444444	0	0	0	0.1
uPASNSD1_B*40_1	SESKNILDEL	10	B*40	ASNSD1 NM_019048 AUG.3, UUG.2, AUG.5	in-house database	0.0222222	0.0222222	0.0222222	0	0.0666667	0	0
uPBTG1_B*45	AEAAGEVRA	9	B*45	BTG1 NM_001731.2 CUG.2, CUG.4, TTG.2, ACG.1	McGillivray	0.0222222	0.0222222	0.0222222	0	0	0	0.1
uPCLPTM1L_B*27	ARGAFVPPR	9	B*27	CLPTM1L NM_030782.5.5 AUG.1	McGillivray	0.0222222	0.0222222	0.0222222	0	0	0.2	0
uPHIATL_B*27	ARAPPPPPR	9	B*27	HIATL NM_032558.3 AUG.1, CUG.7	McGillivray	0.0222222	0.0222222	0.0222222	0	0	0.2	0
uPNF1_B*27	SRTVMAVGR	9	B*27	NF1 NM_000267.3 AUG.1	in-house database	0.0222222	0.0222222	0.0222222	0	0	0.2	0
uPSTARD7_B*56	SPLRGDSSSA	10	B*56	STARD7 NM_020151.3 CUG.13	McGillivray	0.0222222	0.0222222	0.0222222	0	0.0666667	0	0
uPIL4I1_B*51	LPFTASQLL	9	B*51	IL4I1 NM_001258018.2 AUG.5	in-house database	0.0222222	0	0.0444444	0	0	0	0
uPBLCAP_C*03	MAGLAGSLL	9	C*03	BLCAP NM_006698.4 CUG.2	McGillivray	0.0111111	0	0.0222222	0	0	0	0
uPCD93_B*49	EIEAPVAAGL	10	B*49	CD93 NM_012072 CUG.3	McGillivray	0.0111111	0	0.0222222	0	0	0	0
uPENO2_B*55	RPRGPIGASSA	11	B*55	ENO2 NM_001975.1 AUG.1	McGillivray	0.0111111	0	0.0222222	0	0	0	0
uPEVC_B*39	RHSKSAQEF	9	B*39	EVC NM_153717.3 AUG.1, CUG.5	McGillivray	0.0111111	0	0.0222222	0	0	0	0
uPEVC_B*55	RPRPRPLAW	9	B*55	EVC NM_153717.3 AUG.1, CUG.5	McGillivray	0.0111111	0	0.0222222	0	0	0	0
uPIRS2_B*56	APAAARTPSA	10	B*56	IRS2 NM_003749.3 UUG.1	McGillivray	0.0111111	0	0.0222222	0	0	0	0
uPIRS2_A*31	RDAAAAAPVR	10	A*31	IRS2 NM_003749.3 UUG.1	McGillivray	0.0111111	0	0.0222222	0	0	0	0
uPRNF11_B*56	APWGGGVASA	10	B*56	RNF11 NM_014372.5 AUG.2	McGillivray	0.0111111	0	0.0222222	0	0	0	0
